# Supplementary material for: Diet Quality Trajectories and Musculoskeletal Health Among the Oldest Old: Findings from the Hertfordshire Cohort Study
Source: Nutrients. 2026 Feb 9;18(4):569. doi: 10.3390/nu18040569 (PMC12942649; doi:10.3390/nu18040569)
Supplement: Supplementary file 1 [file nutrients-18-00569-s001.zip]

Archive with 1 entries (1 files):
- nutrients-4069614-supplementary.pdf
